# Supplementary material for: Performance Evaluation of Commercially Available Masks in Korea for Filtering Airborne Droplets Containing Bacteria
Source: Int J Environ Res Public Health. 2021 Jul 26;18(15):7909. doi: 10.3390/ijerph18157909 (PMC8345791; doi:10.3390/ijerph18157909)
Supplement: Supplementary file 1 [file ijerph-18-07909-s001.zip]

Archive with 1 entries (1 files):
- ijerph-1311793-supplementary.pdf
